# Supplementary material for: How does mathematics anxiety impair mathematical abilities? Investigating the link between math anxiety, working memory, and number processing
Source: PLoS One. 2019 Jan 25;14(1):e0211283. doi: 10.1371/journal.pone.0211283 (PMC6347150; doi:10.1371/journal.pone.0211283)
Supplement: S1 File — Dataset including variables on which the current study is based. (ZIP) [file pone.0211283.s001.zip]

Archive with 1 entries (1 files):
- data.csv
