# Supplementary material for: How does mathematics anxiety impair mathematical abilities? Investigating the link between math anxiety, working memory, and number processing
Source: PLoS One. 2019 Jan 25;14(1):e0211283. doi: 10.1371/journal.pone.0211283 (PMC6347150; doi:10.1371/journal.pone.0211283)
Supplement: S1 File — Dataset including variables on which the current study is based. (ZIP) [file pone.0211283.s001.zip › data.csv]

Sub	Ålder	Kön	MathAnx.Utv	MathAnx.Var	MathAnx.Obs	Math.Anx	Numeracy	Arith	WAIS.Fram	WAIS.Bak	WAIS.Sek	Digit.Comp.1.RT	Digit.Comp.1.Dist1	Digit.Comp.1.Dist5	Digit.Comp.2.RT	Digit.Comp.2.Dist1	Digit.Comp.2.Dist5	Berlin.SplitA	Berlin.SplitB	Berlin1	Berlin2	Berlin3	Berlin4
3002	21	0	29	15	10	54	0	85	9	7	7	438,07	462,79	416,44	780,97	775	786,19	1	2	1	1	0	1
3003	27	1	18	13	9	40	1	104	7	4	9	610,23	620,29	601,44	794,9	788,56	802,14	0	0	0	0	0	0
3004	23	1	19	9	6	34	3	110	14	15	11	513,96	483	536,67	726,14	700,2	753,93	0	1	0	1	0	0
3005	25	0	23	13	11	47	1	82	8	7	6	827,55	1001,46	686,25	1168,34	1215,53	1117,79	2	1	1	1	1	0
3006	20	1	23	13	12	48	1	59	8	8	7	721,23	786,93	659,63	1009,29	991,14	1027,43	1	0	0	0	1	0
3007	22	1	20	8	6	34	3	89	8	6	8	493,97	508,5	480,4	834,86	871,06	790,31	0	1	0	1	0	0
3008	23	1	13	11	6	30	4	127	10	11	13	468,14	491,42	450,69	749,3	742,33	756,27	2	1	1	1	1	0
3009	23	1	17	9	6	32	1	104	9	8	7	449,7	464,4	435	615,64	643,21	588,07	2	2	1	1	1	1
3010	21	1	19	14	7	40	1	116	9	7	8	434,79	456,25	418,69	708,17	725,13	688,79	1	0	1	0	0	0
3011	20	0	10	11	6	27	2	106	8	10	10	634,74	693,13	580	1087,29	1106,06	1067,27	0	1	0	0	0	1
3012	24	0	24	10	6	40	1	96	9	11	11	572,45	602,47	544,31	661,33	672,93	648,85	0	2	0	1	0	1
3013	20	1	11	11	6	28	3	121	9	8	10	621,74	662,6	583,44	732,19	710,06	754,31	0	1	0	1	0	0
3014	24	1	15	12	6	33	4	122	9	11	9	506,13	529,88	482,38	635,16	630,93	639,13	2	1	1	1	1	0
3015	24	0	20	11	10	41	4	133	10	10	11	489,38	514,53	462,43	770	770,45	738,63	2	2	1	1	1	1
3016	24	0	21	16	7	44	2	116	8	11	10	471,13	521,73	423,69	820,75	838,06	803,44	2	2	1	1	1	1
3017	25	1	14	10	9	33	4	113	8	8	9	532,19	562,87	503,44	858,29	841,19	876,53	2	0	1	0	1	0
3019	25	1	16	16	7	39	3	112	8	10	9	502,28	547,38	465,63	730,66	752,27	707,5	2	2	1	1	1	1
3020	23	1	15	10	6	31	3	101	9	8	10	493,1	514	474,81	952,53	940	965,07	1	1	0	1	1	0
3021	23	0	32	12	18	62	2	86	7	6	9	683,79	721,31	653,31	952,87	932,63	974,47	2	1	1	1	1	0
3022	21	1	30	17	9	56	2	119	9	10	10	603,97	632,64	578,88	785,6	792,44	777,79	1	2	1	1	0	1
3023	32	0	25	9	6	40	0	75	10	6	10	620,23	673,6	586,88	925,57	947,33	903,8	2	0	1	0	1	0
3024	26	1	32	16	14	62	3	65	10	9	8	793,19	848,67	741,19	1234,47	1248,27	1220,67	0	2	0	1	0	1
3025	23	0	18	14	7	39	2	111	6	8	8	496,23	557,36	442,75	743,74	709,53	775,81	0	0	0	0	0	0
3026	25	1	16	9	7	31	4	107	8	7	11	650,03	653,43	647,06	795,21	780,6	810,86	2	1	1	1	1	0
3027	23	1	14	14	7	35	4	130	10	9	11	596,9	642,6	554,06	877,65	878,2	877,13	1	1	1	1	0	0
3028	37	1	31	16	9	56	1	49	6	4	6	539,86	579	503,33	911,81	917,53	904,67	2	2	1	1	1	1
3029	26	1	21	12	6	39	1	88	8	8	10	520,4	549,86	494,63	810,13	833,79	789,44	2	2	1	1	1	1
3030	20	0	17	14	8	39	2	79	9	7	7	614,68	679,27	554,13	959,81	958,63	961,07	0	1	0	1	0	0
3031	19	1	21	11	6	38	1	130	8	7	9	533,13	557,73	508,53	790,29	790	790,6	1	0	1	0	0	0
3032	28	1	17	11	6	34	4	126	13	13	11	512,41	540,94	483,88	720,58	697,06	745,67	2	0	1	0	1	0
3033	26	1	11	8	6	25	4	119	10	8	9	553,87	602,4	508,38	692,07	697,93	686,6	0	1	0	1	0	0
3034	23	1	18	12	9	39	3	101	8	9	9	532,53	563,64	505,31	740,17	740,36	740	2	2	1	1	1	1
3035	25	0	15	10	10	35	2	114	10	7	10	575,2	606,29	548	815,06	834,27	797,06	2	2	1	1	1	1
3036	22	0	19	8	9	36	1	97	10	15	9	591,39	627,33	557,69	704,57	665,19	749,57	2	1	1	1	1	0
3037	22	1	19	11	10	40	0	94	6	6	10	464,07	495,36	436,69	695,03	717,47	672,6	1	1	1	1	0	0
3038	21	0	13	10	7	30	4	119	9	8	11	546,97	586,44	507,5	761,8	773,38	748,57	1	0	1	0	0	0
3039	26	0	13	9	6	28	4	116	8	12	10	587,4	591,64	583,69	882,03	884,69	879	0	0	0	0	0	0
3040	31	1	19	9	6	34	1	79	7	7	9	713,62	750,5	679,2	1000,74	972,67	1027,06	2	2	1	1	1	1
3041	25	1	17	13	7	37	3					537,13	585,27	492	911,41	926,56	896,25	2	2	1	1	1	1
3042	20	1	9	9	6	24	2	110	8	10	10	443,71	452,15	436,4	720,23	734,4	706,07	0	1	0	1	0	0
3043	29	1	18	13	9	40	2	129	13	9	12	448,84	490,67	409,63	691,63	688,36	694,5	2	1	1	1	1	0
3044	29	1	21	11	9	41	3	107	8	11	7	601	649,67	555,38	806	797,63	814,38	2	0	1	0	1	0
3045	20	1	15	11	6	32	4	117	8	10	9	346,28	360,92	334,38	736,63	704	773,93	0	2	0	1	0	1
3046	19	0	22	10	7	39	0	76	6	9	7	583,1	617,79	552,75	795,31	774,75	820,62	1	2	1	1	0	1
3047	22	0	25	10	11	46	2	110	7	9	10	690,67	742,64	645,19	779,23	814,53	743,93	2	2	1	1	1	1
3048	23	1	11	9	6	26	3	128	9	9	10	436,21	450,77	423,6	650,82	668,29	633,36	0	0	0	0	0	0
3049	22	1	17	11	6	34	4	122	11	11	10	560,79	612,14	509,43	684,03	700,6	668,5	1	1	1	1	0	0
3050	22	1	22	11	8	41	4	138	9	9	8	451,63	487	416,25	545,77	543,67	547,87	2	1	1	1	1	0
3052	20	1	33	20	16	69	2	106	10	8	9	499,7	547,07	452,33	719,83	692,47	749,14	2	2	1	1	1	1
3053	19	0	28	17	6	51	1	88	8	9	9	590,17	661,71	527,56	753,72	739,79	766,73	2	2	1	1	1	1
3054	20	0	21	10	11	42	1	101	10	10	12	487,89	545,08	445	693	681,13	707,62	2	0	1	0	1	0
3055	24	0	15	10	9	34	3	130	12	11	13	473,47	521,88	425,06	691,69	671,53	713,29	1	1	1	1	0	0
3056	21	0	14	10	6	30	3	128	6	10	10	591,71	632,13	553,81	763,35	707,81	822,6	0	1	0	1	0	0
3058	20	1	18	13	6	37	1	100	13	7	11	548,55	572,29	526,4	685,1	681	689,2	0	1	0	1	0	0
3059	22	0	24	16	8	48	1	105	9	8	7	646,65	679,63	611,47	735,74	735,94	735,53	1	2	1	1	0	1
3060	20	0	23	16	6	45	1	120	9	10	9	411,54	413,08	410,38	706,34	696,07	715,93	2	1	1	1	1	0
3061	22	0	24	11	8	43	0	97	7	7	9	572,83	632,53	513,13	885,39	895,88	874,2	1	1	0	1	1	0
3063	21	0	16	8	6	30	2	115	12	10	10	450,26	462,8	438,5	783,42	797,06	768,87	0	1	0	1	0	0
3064	21	1	10	10	6	26	2	126	7	7	8	386,42	399	375,64	593,48	617,73	570,75	0	1	0	1	0	0
3065	26	0	25	11	7	43	1	90	9	9	9	559,42	583,13	537,19	814,26	747	877,31	1	0	0	0	1	0
3068	25	1	17	9	6	32	1	66	10	7	8	598,16	627,8	570,38	866,9	852,31	882,47	0	0	0	0	0	0
3069	26	0	41	21	22	84	2					492,68	496,92	489,5	667,32	663,6	671,62	0	0	0	0	0	0
3070	25	1	21	17	8	46	4	117	10	8	12	586,32	624,13	550,88	770,73	756,07	783,56	2	0	1	0	1	0
3071	26	1	13	13	6	31	4	95	9	10	10	502,93	546,23	467,75	896,31	901	891,29	1	1	1	1	0	0
3072	26	1	19	12	6	37	4	119	8	8	11	460,94	499,13	422,75	769,87	749,87	789,87	1	0	1	0	0	0
3073	23	0	21	16	6	43	2	94	11	9	9	409,2	416,14	403,13	669	653,94	684,06	1	0	0	0	1	0
3074	25	0	33	23	7	63	1	89	11	11	8	752,52	809,4	699,19	976,19	1006,69	945,69	1	0	1	0	0	0
3075	23	0	18	10	9	37	3	119	10	9	10	518,55	548,33	490,63	760,9	739,69	785,14	1	0	1	0	0	0
3077	24	1	18	12	6	36	1	112	11	11	10	528,07	539,43	518,13	763,87	814,47	713,27	1	2	0	1	1	1
3079	27	1	24	26	8	58	3	96	9	10	8	514,9	554,4	477,88	633,19	635,19	630	2	2	1	1	1	1
3080	29	1	19	21	7	47	4	156	11	12	11	488,29	530,47	448,75	755,19	719,33	788,81	2	2	1	1	1	1
3081	20	0	25	12	6	43	2	111	10	10	11	561,65	594,27	531,06	821,83	828	815,67	2	2	1	1	1	1
3083	25	0	18	12	10	40	2	124	10	9	12	585,07	657,38	526,31	710,31	709,31	711,31	1	1	1	1	0	0
3084	25	1	16	11	8	35	0	151	9	7	10	424,87	437,64	413,69	658,77	635,69	683,4	1	0	1	0	0	0
3085	26	1	17	13	8	38	4	153	10	8	8	543,81	560,47	528,19	737,52	707,53	765,63	2	1	1	1	1	0
3086	25	0	20	15	14	49	4	122	8	10	10	664,9	749,93	585,19	853,42	827,19	881,4	0	0	0	0	0	0
3087	25	1	15	11	7	33	2	135	10	10	10	417,53	425,64	410,44	675,48	651,06	701,53	1	0	1	0	0	0
3088	24	0	26	9	10	45	1	84	7	10	7	708	763	653	876,4	862,47	890,33	1	1	1	1	0	0
3090	26	1	11	9	6	26	4	138	11	12	10	386,8	430,5	348,56	770,72	758	783,44	2	1	1	1	1	0
3091	20	0	16	11	6	32	2	85	7	11	6	646,71	675,29	618,14	991,21	1001,92	981,93	2	2	1	1	1	1
3094	21	0	36	17	11	64	0	55	9	8	11	577,48	609,25	548,15	703,16	687,91	715,14	1	1	1	1	0	0
3095	24	1	14	8	6	28	2	97	9	9	8	550,33	588	517,38	765,88	750,63	781,13	1	1	1	0	0	1
3097	24	1	13	8	7	28	0	140	12	10	9	566,97	612,57	527,06	763	722,06	809,79	1	1	1	1	0	0
3098	20	1	19	10	6	35	4	121	13	12	10	479,61	496,4	463,88	681,29	642,4	717,75	0	0	0	0	0	0
3100	22	0	18	10	6	34	3	93	9	9	10	688,97	774,07	603,87	1031,1	1041	1019,79	2	2	1	1	1	1
3102	24	0	17	8	6	31	3	110	8	10	8	532,52	598,4	470,75	696,52	666,73	728,43	2	2	1	1	1	1
3103	24	1	19	9	6	34	4	139	11	12	10	499	526,53	473,19	679,06	642,6	713,25	1	1	1	0	0	1
3104	22	1	18	11	7	36	4	121	9	8	10	594,61	631,63	555,13	760,13	733,25	788,8	1	0	1	0	0	0
3105	24	1	13	10	6	29	3	120	10	13	12	407,1	427,13	385,73	768,29	738,75	799,8	1	2	0	1	1	1
3106	21	0	19	11	7	37	3	115	9	9	8	420,52	444,4	398,13	657,4	655,93	658,87	2	2	1	1	1	1
3107	20	0	28	18	8	54	3	102	10	8	8	517,14	512,69	520,75	753,93	756	751,33	1	1	1	1	0	0
3109	25	1	15	11	7	33	2	136	15	9	12	497,47	537,86	462,13	799,87	808,67	791,63	1	1	1	1	0	0
3110	25	1	19	15	6	40	3	129	10	11	12	433,61	465,25	409,88	740,19	718,69	761,69	2	1	1	1	1	0
3111	25	0	17	11	7	35	2	110	11	8	9	662,87	703,86	627	864,57	821,44	913,86	0	7	0	7	0	0
3112	23	1	13	8	6	27	4	141	9	10	10	559,9	571,06	548	797,63	753,75	841,5	1	1	1	1	0	0
3113	26	1	19	14	6	39	3	92	11	6	9	522,87	569,14	482,38	801,13	792,94	810,5	0	0	0	0	0	0
3114	22	1	16	9	8	33	2	71	11	8	11	496,38	555,23	448,56	652,21	620,64	681,67	0	0	0	0	0	0
3116	29	1	19	14	6	39	2	83	9	7	13	498,77	535,93	466,25	843,29	848,94	837,27	2	2	1	1	1	1
3117	25	0	14	17	6	37	3	143	10	11	10	453,03	463,14	443,6	709,61	699,38	720,53	1	1	1	1	0	0
3118	27	1	17	10	7	34	2	120	8	9	9	612,87	668,79	563,94	808,48	805,88	811,27	2	1	1	1	1	0
3119	19	0	23	18	6	47	0	100	10	10	13	571,23	621,07	527,63	714,04	706,67	722,54	0	1	0	1	0	0
3120	20	0	21	12	10	43	1	58	9	6	9	690,26	763,38	612,27	1087,94	1073,93	1101,06	2	1	1	1	1	0
3121	20	0	23	12	6	41	1	100	9	7	11	438,25	451,93	424,57	723,57	712,31	733,33	2	2	1	1	1	1
3123	19	0	26	15	6	47	1	96	9	6	7	513,87	534,13	494,88	713,19	734	691	2	2	1	1	1	1
3124	23	0	27	16	11	54	2	115	10	9	8	405,04	396,1	410,63	652,97	650,5	656	2	1	1	1	1	0
3126	23	0	28	18	9	55	3	82	10	11	9	930,84	954	909,13	1054,81	1046,67	1062,44	1	2	1	1	0	1
3128	23	0	16	15	6	37	3	107	11	6	9	631,52	655,93	608,63	1077,23	1099,13	1056,69	2	1	1	1	1	0
3129	21	0	20	12	10	42	2	112	8	6	8	623,45	667,2	582,44	758,93	737,44	783,5	1	0	0	0	1	0
3132	33	1	19	11	6	36	4	158	9	9	9	512,07	520,86	504,38	688,35	664,75	713,53	1	1	0	1	1	0
3134	21	0	22	19	8	49	1	84	6	7	7	690,83	774	618,06	985,23	995,47	975	2	1	1	1	1	0
3135	29	1	31	10	12	53	2	90	7	8	8	548,52	597,38	508,81	815,23	818,33	812,31	1	1	1	1	0	0
3138	25	0	26	19	7	52	2	93	8	9	8	410,14	447,23	380	713,21	721	703,62	2	2	1	1	1	1
3139	25	0	15	10	6	31	2	96	9	10	9	514,19	532,53	497	833,53	805,25	865,86	2	1	1	1	1	0
3140	20	1	16	20	7	43	2	91	7	6	7	420,4	451,73	389,07	667,24	690,25	638,92	1	1	1	1	0	0
3141	19	1	16	12	12	40	1	114	12	9	7	602,41	633,94	570,88	822,88	802,94	842,81	1	1	1	1	0	0
3142	23	0	15	10	6	31	2	102	9	7	9	531,61	595,8	471,44	709,77	689	729,25	1	1	1	1	0	0
3144	25	1	16	17	7	40	2	108	10	9	12	639,6	657,5	623,94	899,84	893,75	905,94	2	1	1	1	1	0
3145	27	0	21	13	6	40	4	89	12	11	9	480,87	520,2	444	727,17	703,2	751,13	1	1	1	1	0	0
3146	25	1	16	8	6	30	2	100	8	11	11	488,16	502,27	474,94	701,74	744,19	656,47	0	0	0	0	0	0
3147	26	1	17	9	6	32	0	83	7	5	5	458,94	487,44	430,44	846,29	854,88	837,13	1	0	0	0	1	0
3148	26	1	18	17	12	47	1	89	9	6	8	486,9	504,67	469,13	857,97	871,81	843,2	1	0	1	0	0	0
3149	26	0	16	13	7	36	2	143	10	9	10	486,97	517,21	460,5	735,7	708,86	764,62	1	1	1	1	0	0
3150	26	0	15	10	6	31	0	72	6	7	9	692,3	758,73	625,87	973	1011,63	931,8	1	0	1	0	0	0
3153	27	0	21	9	6	36	0	124	11	11	14	516,17	556,38	483,5	833,81	808,33	865,67	1	1	1	1	0	0
3154	21	0	22	9	7	38	3	144	10	10	10	439,93	445,79	434,81	682,33	669,5	693,56	1	1	1	1	0	0
3155	21	1	22	11	12	45	1	111	9	8	6	662,59	713,44	611,75	1009,19	1013,19	1004,93	2	1	1	1	1	0
3156	21	0	16	15	9	40	2	112	13	12	8	441,33	462,14	423,13	645,28	641,87	648,93	2	1	1	1	1	0
3157	20	1	19	19	11	49	3	106	8	8	10	606,09	647,44	564,75	919,45	880,8	955,69	2	1	1	1	1	0
3158	19	0	22	12	6	40	1	79	7	10	9	560,1	624,67	490,93	872,03	864,13	879,94	1	1	0	1	1	0
3159	25	1	14	10	6	30	3	131	11	11	12	537,43	571,93	507,25	788,77	777,27	800,27	1	0	1	0	0	0
3160	30	1	32	13	23	68	0	81	9	6	6	639,58	679,8	601,88	785,1	776,2	794	2	1	1	1	1	0
3161	24	0	18	16	7	41	2	108	9	9	9	530,27	549,43	513,5	669,71	637,38	704,2	2	2	1	1	1	1
3162	26	0	21	12	9	42	2	90	9	11	12	488,72	522,77	461,06	866,21	825,13	913,62	1	1	1	1	0	0
3163	20	0	27	10	6	43	3	62	10	8	9	686,58	737,27	639,06	1074,45	1114,14	1037,4	1	0	1	0	0	0
3164	21	1	18	11	10	39	4	112	11	12	14	443,38	467,69	423,63	645,07	656,93	633,21	1	1	1	1	0	0
3165	23	0	18	8	6	32	1	97	10	9	8	461,3	502,36	433,06	798,74	822	773,69	1	2	1	1	0	1
3166	20	0	28	15	6	49	0	86	10	7	7	591,6	637,14	551,75	736	737,71	734,4	1	1	0	1	1	0
3167	25	0	37	20	24	81	1	69	8	6	8	467,56	497,17	443,87	766,93	767,36	766,53	1	1	1	1	0	0
3168	21	0	21	12	8	41	3	127	9	9	12	566,83	601,36	536,63	719,23	717,5	721,21	2	0	1	0	1	0
3169	20	1	14	10	7	31	3	131	12	10	14	421,8	442,27	401,33	608,42	609,29	607,42	1	1	1	1	0	0
3170	27	0	31	13	10	54	2	94	9	9	8	742,2	759,07	725,33	1006,41	1067,94	944,88	0	1	0	1	0	0
3171	25	0	18	9	6	33	1	64	7	9	6	565,81	593,6	539,75	881,6	845,57	913,13	1	1	1	1	0	0
3172	29	1	12	8	6	26	1	125	9	9	9	518,26	540,47	497,44	725,06	704,47	744,38	1	1	1	1	0	0
3173	27	1	30	14	14	58	1	69	7	10	6	614,2	679,43	557,13	983,39	906,5	1065,4	1	1	1	1	0	0
3174	24	0	14	10	6	30	2	112	8	7	7	397,29	401,58	394,06	780,03	764,27	795,8	2	2	1	1	1	1
3176	27	0	18	15	6	39	2	94	9	8	7	541	611,13	470,88	698,35	682,19	715,6	1	1	1	1	0	0
3177	26	1	14	11	6	31	4	125	10	11	12	521,03	567,69	483,13	817,79	824,67	810,43	0	1	0	1	0	0
3178	24	1	13	10	6	29	4	135	8	6	9	467,59	487	451,81	662,71	623,31	704,73	1	0	1	0	0	0
3179	25	1	21	15	10	46	4	131	11	10	15	464,19	471,13	456,8	705,58	682	730,73	0	2	0	1	0	1
3180	29	0	25	17	7	49	1	113	11	10	10	391,32	426,5	349,1	675,79	639,07	712,5	0	0	0	0	0	0
3181	23	0	21	9	11	41	2	86	9	10	10	590,91	637,63	544,19	795,77	794,63	797	2	1	1	1	1	0
3182	26	0	33	13	16	62	1	86	7	4	5	607	669,19	544,81	845,61	820,4	869,25	0	1	0	0	0	1
3184	23	0	19	8	13	40	2	107	12	14	13	616,52	639,53	594,94	720,38	725,87	714,5	0	0	0	0	0	0
3185	23	0	39	13	11	63	2	60	10	8	10	595,62	664	540,06	802,9	806,67	798,86	2	1	1	1	1	0
3186	24	0	27	16	7	50	2	81	8	8	8	534,69	579,79	492,6	844,47	839,67	849,27	1	0	1	0	0	0
3187	24	0	22	10	6	38	2	106	7	10	7	482,11	484,31	480,2	704,84	665,8	741,44	2	0	1	0	1	0
3188	41	1	13	11	7	31	4	152	15	13	11	423,94	438,27	410,5	629,76	616,47	644	2	1	1	1	1	0
3190	29	1	13	10	7	30	1	135	10	10	14	465,06	504,33	428,25	627,26	614,25	641,13	0	1	0	1	0	0
3191	25	0	27	20	13	60	2	102	9	8	9	447,67	468,57	429,38	761,17	781	739,93	1	2	1	1	0	1
3192	31	1	21	13	11	45	2	107	9	10	9	567,97	591,4	546	943,45	918,67	966,69	0	0	0	0	0	0
3193	25	0	22	9	6	37	2	99	10	11	9	439,69	471,44	407,94	640,55	640,2	640,88	1	1	1	1	0	0
3194	25	1	22	14	12	26	2	118	11	9	12	547,39	590	507,44	715,2	715,07	715,33	1	1	1	1	0	0
3195	27	0	13	9	6	28	2	136	12	10	15	419,13	422,64	416,06	741,63	735,56	747,69	1	2	1	1	0	1
3196	26	1	25	13	8	46	4	155	9	13	12	453,93	458,92	450,19	774,39	774,31	774,47	2	2	1	1	1	1
3197	28	1	11	10	6	27	2	117	10	11	8	410,83	434,14	390,44	702,14	737,4	661,46	1	0	1	0	0	0
3198	25	0	21	8	8	37	2	77	7	6	7	532,77	573,87	494,25	835,19	858,63	810,2	0	0	0	0	0	0
3199	27	0	30	11	13	54	1	79	7	8	8	489,14	529,27	446,14	664,48	664,27	664,69	1	0	1	0	0	0
3200	29	0	18	11	6	35	3	93	9	13	10	602,91	609,06	596,75	910,73	911,13	910,33	2	1	1	1	1	0
3202	29	0	26	13	11	50		84	8	8	9	799,4	869,36	738,19	1003,63	1032	975,27	2	1	1	1	1	0
3203	21	1	13	17	6	36		133	11	11	8	537,67	573	502,33	876,13	834	921,07	1	1	1	0	0	1
																		0	1	0	1	0	0
																		1	0	1	0	0	0
																		1	0	1	0	0	0
																		1	1	1	1	0	0
																		0	0	0	0	0	0
																		1	1	1	1	0	0
																		2	2	1	1	1	1
																		2	2	1	1	1	1
																		2	2	1	1	1	1
																		0	1	0	1	0	0
																		2	0	1	0	1	0
																		1	0	0	0	1	0
																		2	0	1	0	1	0
																		1	1	1	1	0	0
																		1	1	1	1	0	0
																		1	1	1	1	0	0
																		1	0	1	0	0	0
																		2	2	1	1	1	1
																		0	0	0	0	0	0
																		1	0	1	0	0	0
																		1	1	1	1	0	0
																		1	1	1	1	0	0
																		1	1	1	1	0	0
																		1	1	1	1	0	0
																		1	1	1	1	0	0
																		2	2	1	1	1	1
																		1	1	0	1	1	0
																		1	1	1	1	0	0
																		1	0	0	0	1	0
																		1	2	1	1	0	1
